# Supplementary material for: Ecological Niche Model of Bacillus cereus Group Isolates Containing a Homologue of the pXO1 Anthrax Toxin Genes Infecting Metalworkers in the United States
Source: Pathogens. 2022 Apr 14;11(4):470. doi: 10.3390/pathogens11040470 (PMC9027579; doi:10.3390/pathogens11040470)
Supplement: Supplementary file 1 [file pathogens-11-00470-s001.zip]

Archive with 1 entries (1 files):
- pathogens-1631486-supplementary.pdf
